# Supplementary material for: Human dietary diversity in the Colombian Andes at the terminal Pleistocene-late Holocene sites Tequendama and Aguazuque
Source: iScience. 2025 Jan 7;28(1):111624. doi: 10.1016/j.isci.2024.111624 (PMC11784782; doi:10.1016/j.isci.2024.111624)
Supplement: Table S1. Measurement of standard uncertainty data run with stable isotope samples from Tequendama and Aguazuque, related to Table 1 [file mmc2.xlsx]

## Sheet: Ziegler_C
Supplemental Information S1: Standard uncertainty calculator based on Szpak et al. (2017)				Calibration Standards																					Check Standards											Sample Replicates
				USGS40	C6	USGS40	C6	USGS40	C6	USGS40	C6	USGS40	C6	USGS40	C6	USGS40	C6	USGS40	C6	USGS40	C6	USGS40	C6		FISH	FISH	FISH	FISH	FISH	FISH	FISH	FISH	FISH	FISH		TEQ 66-01	TEQ 42-04	TEQ 27-04	TEQ 18-04	TEQ 18-05	TEQ 18-03	TEQ 16-05	TEQ 09-05	TEQ 01-02	TEQ 06-04	TEQ 06-02	TEQ 30-03	TEQ 30-05	TEQ 34-03
				1	1	2	2	3	3	4	4	5	5	6	6	7	7	8	8	9	9	10	10		1	2	3	4	5	6	7	8	9	10		2	2	2	2	2	4	4	4	4	4	4	6	6	6
				-26	-10.49	-26	-10.49	-26	-10.49	-26	-10.49	-26	-10.49	-26	-10.49	-26	-10.49	-26	-10.49	-26	-10.49	-26	-10.49		-15.7	-15.7	-15.7	-15.7	-15.7	-15.7	-15.7	-15.7	-15.7	-15.7
				0.042	0	0.042	0	0.042	0	0.042	0	0.042	0	0.042	0	0.042	0	0.042	0	0.04	0	0.04	0		0.2	0.2	0.2	0.2	0.2	0.2	0.2	0.2	0.2	0.2
				-25.555	-10.2293	-25.4953	-10.218	-25.3363	-10.1053	-25.449	-10.0553	-25.8327	-10.3745	-25.526	-10.1295	-25.306	-10.2253	-25.326	-9.90367	-25.303	-10.033	-25.3113	-9.87433		-15.59	-15.6033	-15.52	-15.72	-15.665	-15.87	-15.5267	-16.02	-15.93	-15.41		-19.6286	-19.2108	-20.0753	-19.5479	-19.823	-19.6902	-20.2428	-19.9008	-19.7275	-20.1814	-20.0564	-19.986	-20.0202	-19.6284
				0.212182	0.163638	0.133945	0.0857671	0.0205508	0.183045	0.241156	0.191526	0.204123	0.314663	0.327005	0.150614	0.0381838	0.299169	0.0254558	0.107825	0.0671789	0.149923	0.0327159	0.0740563		0.160935	0.104083	0.185203	0.191572	0.148492	0.452548	0.122202	0.226274	0.346554	0.157162		0.279254	0.185212	0.0380474	0.100503	0.0703518	0.0178113	0.247933	0.0334852	0.141778	0.00997431	0.135366	0.0270681	0.0128217	0.282078
				3	3	3	3	3	3	3	3	3	2	3	2	2	3	2	3	3	3	3	3		3	3	3	3	2	2	3	2	3	3		2	2	2	2	2	2	2	2	2	2	2	2	2	2
ΔMeasured−Known																									0.11	0.0966667	0.18	-0.02	0.035	-0.17	0.173333	-0.32	-0.23	0.29
ssrm	0.192062			0.090042	0.0535547	0.0358827	0.014712	0.000844667	0.0670107	0.116312	0.0733647	0.0833327	0.0990125	0.213864	0.0226845	0.001458	0.179005	0.000648	0.0232527	0.009026	0.044954	0.00214067	0.0109687		0.0518	0.0216667	0.0686	0.0734	0.02205	0.2048	0.0298667	0.0512	0.2402	0.0494		0.0779826	0.0343035	0.00144761	0.0101008	0.00494938	0.000317241	0.0614707	0.00112126	0.0201009	9.94868e-05	0.0183238	0.000732684	0.000164397	0.0795683
dfsrm		53
srep	0.136441
dfrep		47
u(Rw)	0.214932
RMSbias	0.188099
u(Cref)	0.2
u(bias)	0.274557
Standard Uncertainty (uc)	0.348679
1				-25.434	-10.378	-25.418	-10.198	-25.338	-9.894	-25.725	-9.837	-25.597	-10.597	-25.294	-10.236	-25.279	-9.997	-25.308	-9.801	-25.292	-10.156	-25.274	-9.871		-15.42	-15.57	-15.51	-15.5	-15.77	-15.55	-15.5	-15.86	-15.53	-15.27		-19.4311	-19.0799	-20.1022	-19.4768	-19.8728	-19.7028	-20.0675	-19.8771	-19.6272	-20.1884	-20.1521	-20.0051	-20.0293	-19.8278
2				-25.431	-10.054	-25.65	-10.144	-25.315	-10.214	-25.343	-10.134	-25.954	-10.152	-25.384	-10.023	-25.333	-10.564	-25.344	-9.894	-25.242	-9.866	-25.335	-9.95		-15.74	-15.52	-15.71	-15.85	-15.56	-16.19	-15.42	-16.18	-16.12	-15.58		-19.8261	-19.3418	-20.0484	-19.6189	-19.7733	-19.6776	-20.4181	-19.9244	-19.8277	-20.1743	-19.9607	-19.9669	-20.0112	-19.4289
3				-25.8	-10.256	-25.418	-10.312	-25.356	-10.208	-25.279	-10.195	-25.947		-25.9			-10.115		-10.016	-25.375	-10.077	-25.325	-9.802		-15.61	-15.72	-15.34	-15.81			-15.66		-16.14	-15.38
4
5
6
7
8
9
10
11
12
13
14
15
16
17
18
19
20
21
22
23
24
25
26
27
28
29
30
31
32
33
34
35
36
37
38
39
40
41
42
43
44
45
46
47
48
49
50
51
52
53
54
55
56
57
58
59
60
61
62
63
64
65
66
67
68
69
70
71
72
73
74
75
76
77
78
79
80
81
82
83
84
85
86
87
88
89
90
91
92
93
94
95
96
97
98
99
100
101
102
103
104
105
106
107
108
109
110
111
112
113
114
115
116
117
118
119
120
121
122
123
124
125
126
127
128
129
130
131
132
133
134
135
136
137
138
139
140
141
142
143
144
145
146
147
148
149
150
151
152
153
154
155
156
157
158
159
160
161
162
163
164
165
166
167
168
169
170
171
172
173
174
175
176
177
178
179
180
181
182
183
184
185
186
187
188
189
190
191
192
193
194
195
196
197
198
199
200
[truncated: 33 more columns]

## Sheet: Ziegler_N
Appendix G. Standard uncertainty calculator				Calibration Standards																					Check Standards											Sample Replicates
Name:				USGS40	N2	USGS40	N2	USGS40	N2	USGS40	N2	USGS40	N2	USGS40	N2	USGS40	N2	USGS40	N2	USGS40	N2	USGS40	N2		FISH	FISH	FISH	FISH	FISH	FISH	FISH	FISH	FISH	FISH		TEQ 66-01	TEQ 42-04	TEQ 27-04	TEQ 18-04	TEQ 18-05	TEQ 18-03	TEQ 16-05	TEQ 09-05	TEQ 01-02	TEQ 06-04	TEQ 06-02	TEQ 30-03	TEQ 30-05	TEQ 34-03
Analytical Session:				1	1	2	2	3	3	4	4	5	5	6	6	7	7	8	8	9	9	10	10		1	2	3	4	5	6	7	8	9	10		2	2	2	2	2	4	4	4	4	4	4	6	6	6
Known delta:				-4.5	20.3	-4.5	20.3	-4.5	20.3	-4.5	20.3	-4.5	20.3	-4.5	20.3	-4.5	20.3	-4.5	20.3	-4.5	20.3	-4.5	20.3		13.9	13.9	13.9	13.9	13.9	13.9	13.9	13.9	13.9	13.9
Standard deviation:				0.1	0.2	0.1	0.2	0.1	0.2	0.1	0.2	0.1	0.2	0.1	0.2	0.1	0.2	0.1	0.2	0.1	0.2	0.1	0.2		0.1	0.1	0.1	0.1	0.1	0.1	0.1	0.1	0.1	0.1
Measured mean:				-5.0815	20.1203	-4.90967	20.109	-3.92233	20.961	-3.95533	20.7993	-3.981	20.8167	-4.052	20.8567	-4.01533	20.7643	-3.83433	20.8647	-3.85567	21.003	-3.865	20.9057		13.88	13.9633	13.9033	14.1467	14.0533	13.295	13.67	13.7933	13.65	13.76		5.10101	5.7602	4.49188	4.23416	4.67081	4.63303	3.99236	5.63486	4.95211	4.80584	3.25	8.03358	4.46472	4.37163
Measured StDev:				0.1492	0.235339	0.146323	0.18985	0.0338575	0.104762	0.162211	0.138551	0.162963	0.21185	0.0942974	0.163934	0.190553	0.110138	0.0896456	0.169824	0.201773	0.0817251	0.152679	0.104844		0.043589	0.290057	0.0665833	0.228108	0.155027	0.374767	0.117898	0.189297	0.06	0.210713		0.262147	0.109345	0.0133176	0.103036	0.0785038	0.0255025	0.068715	0.153015	0.00920922	0.177809	0.126804	0.0063362	0.108419	0.0232327
Number measured:				2	3	3	3	3	3	3	3	3	3	3	3	3	3	3	3	3	3	3	3		3	3	3	3	3	2	3	3	3	3		2	2	2	2	2	2	2	2	2	2	2	2	2	2
ΔMeasured−Known																									-0.02	0.0633333	0.00333333	0.246667	0.153333	-0.605	-0.23	-0.106667	-0.25	-0.14
ssrm	0.165082			0.0222605	0.110769	0.0428207	0.072086	0.00229267	0.02195	0.0526247	0.0383927	0.053114	0.0897607	0.017784	0.0537487	0.0726207	0.0242607	0.0160727	0.0576807	0.0814247	0.013358	0.046622	0.0219847		0.0038	0.168267	0.00886667	0.104067	0.0480667	0.14045	0.0278	0.0716667	0.0072	0.0888		0.0687208	0.0119562	0.000177359	0.0106165	0.00616284	0.000650376	0.00472175	0.0234135	8.48098e-05	0.031616	0.0160792	4.01474e-05	0.0117548	0.000539759
dfsrm		58
srep	0.107631
dfrep		47
u(Rw)	0.18178
RMSbias	0.24519
u(Cref)	0.1
u(bias)	0.264798
Standard Uncertainty (uc)	0.321189
1				-4.976	20.386	-5.066	19.943	-3.908	20.846	-3.904	20.819	-3.894	20.657	-4.01	20.746	-3.965	20.778	-3.872	20.897	-3.911	21.088	-3.934	21.002		13.93	14.25	13.87	14.01	13.99	13.03	13.54	14.01	13.71	13.96		5.28638	5.83752	4.48247	4.30701	4.6153	4.615	4.04095	5.74306	4.9456	4.68011	3.16034	8.0291	4.38806	4.38806
2				-5.187	20.037	-4.776	20.068	-3.898	21.051	-3.825	20.927	-4.169	21.057	-4.16	20.779	-3.855	20.867	-3.899	21.016	-3.632	20.996	-3.971	20.921		13.86	13.97	13.98	14.02	14.23	13.56	13.77	13.66	13.59	13.54		4.91565	5.68288	4.5013	4.1613	4.72632	4.65106	3.94377	5.52666	4.95862	4.93157	3.33966	8.03806	4.54138	4.3552
3					19.938	-4.887	20.316	-3.961	20.986	-4.137	20.652	-3.88	20.736	-3.986	21.045	-4.226	20.648	-3.732	20.681	-4.024	20.925	-3.69	20.794		13.85	13.67	13.86	14.41	13.94		13.7	13.71	13.65	13.78
4
5
6
7
8
9
10
11
12
13
14
15
16
17
18
19
20
21
22
23
24
25
26
27
28
29
30
31
32
33
34
35
36
37
38
39
40
41
42
43
44
45
46
47
48
49
50
51
52
53
54
55
56
57
58
59
60
61
62
63
64
65
66
67
68
69
70
71
72
73
74
75
76
77
78
79
80
81
82
83
84
85
86
87
88
89
90
91
92
93
94
95
96
97
98
99
100
101
102
103
104
105
106
107
108
109
110
111
112
113
114
115
116
117
118
119
120
121
122
123
124
125
126
127
128
129
130
131
132
133
134
135
136
137
138
139
140
141
142
143
144
145
146
147
148
149
150
151
152
153
154
155
156
157
158
159
160
161
162
163
164
165
166
167
168
169
170
171
172
173
174
175
176
177
178
179
180
181
182
183
184
185
186
187
188
189
190
191
192
193
194
195
196
197
198
199
200
[truncated: 33 more columns]
