# Supplementary material for: Human dietary diversity in the Colombian Andes at the terminal Pleistocene-late Holocene sites Tequendama and Aguazuque
Source: iScience. 2025 Jan 7;28(1):111624. doi: 10.1016/j.isci.2024.111624 (PMC11784782; doi:10.1016/j.isci.2024.111624)
Supplement: Table S2. Summary of statistical analysis comparing stable isotope values (δ13C, δ15N and δ18O) and their results from Tequendama and Aguazuque, related to Figure 2, Figure 3 and Figure 4 [file mmc3.xlsx]

## Sheet: Ziegler_Stat.Tests
Supplemental Information (Table S2): Summary of statistical analysis used, their results and associated r-script. Full r-script provided in Supplemental Document S1.
Site Focus	Taxanomic Focus	Stable Isotope	No. of Groups	Shapiro	Normality	ANOVA P Value	Kruskal–Wallis	Ttest	Mann–Whitney	Significant Difference	Interpretation	Results (Shapiro)	Results (ANOVA, Wilcox, Ttest)
Tequendama	Deer	d13C enamel	4	0.9875	Normal	0.528	N/A	N/A	N/A	No	Results from Shapiro indicate that carbon values of deer from tequendama zones of occupation are normally distributed (p > 0.05), but ANOVA (p > 0.05) indicates that there is not enough evidence to conclude that the group means are not equal. So TurkeyHSD test would not be appropriate to run. More specifically, this would indicate that there is no strong difference between Carbon values of Deer f…	Shapiro-Wilk normality test data: TeqDeerStats$dC13 W = 0.9324, p-value = 0.09875	Aov(LM1) aov(formula = LM1) Terms: Zone Residuals Sum of Squares 1.731825 15.891391 Deg. of Freedom 3 21 Residual standard error: 0.869904 Estimated effects may be unbalanced Summary Df Sum Sq Mean Sq F value Pr(>F) Zone 3 1.732 0.5773 0.763 0.528 Residuals 21 15.891 0.7567
Tequendama	Deer	d18O enamel	4	0.4638	Normal	0.221	N/A	N/A	N/A	No	Results from Shapiro indicate that oxygen values of deer from tequendama zones of occupation are normally distributed (p > 0.05), but ANOVA (p > 0.05) indicates that there is not enough evidence to conclude that the group means are not equal. So TurkeyHSD test would not be appropriate to run. More specifically, this would indicate that there is no strong difference between oxygen values of Deer f…	Shapiro-Wilk normality test data: TeqDeerStats$dO18 W = 0.96237, p-value = 0.4638	aov(formula = LM2) Terms: Zone Residuals Sum of Squares 14.31332 62.82868 Deg. of Freedom 3 21 Residual standard error: 1.729694 Estimated effects may be unbalanced > summary(aov(LM2))Df Sum Sq Mean Sq F value Pr(>F) Zone 3 14.31 4.771 1.595 0.221 Residuals 21 62.83 2.992
Tequendama	Cavia	d13C enamel	4	0.5525	Normal	0.71	N/A	N/A	N/A	No	Results from Shapiro indicate that carbon values of cavia from tequendama zones of occupation are normally distributed (p > 0.05), but ANOVA (p > 0.05) indicates that there is not enough evidence to conclude that the group means are not equal. So TurkeyHSD test would not be appropriate to run. More specifically, this would indicate that there is no strong difference between Carbon values of cavia…	Shapiro-Wilk normality test data: TeqCaviaStats$dC13 W = 0.97478, p-value = 0.5525	aov(formula = LM3) Terms: Zone Residuals Sum of Squares 2.72508 64.65355 Deg. of Freedom 3 33 Residual standard error: 1.399714 Estimated effects may be unbalanced > summary(aov(LM3)) Df Sum Sq Mean Sq F value Pr(>F) Zone 3 2.73 0.9084 0.464 0.71 Residuals 33 64.65 1.9592
Tequendama	Cavia	d18O enamel	4	0.5338	Normal	0.159	N/A	N/A	N/A	No	Results from Shapiro indicate that oxygen values of cavia from tequendama zones of occupation are normally distributed (p > 0.05), but ANOVA (p > 0.05) indicates that there is not enough evidence to conclude that the group means are not equal. So TurkeyHSD test would not be appropriate to run. More specifically, this would indicate that there is no strong difference between oxygen values of Deer …	Shapiro-Wilk normality test data: TeqCaviaStats$dO18 W = 0.97421, p-value = 0.5338	aov(formula = LM4) Terms: Zone Residuals Sum of Squares 14.69172 87.68436 Deg. of Freedom 3 33 Residual standard error: 1.630062 Estimated effects may be unbalanced > summary(aov(LM4)) Df Sum Sq Mean Sq F value Pr(>F) Zone 3 14.69 4.897 1.843 0.159 Residuals 33 87.68 2.657
Tequendama	Deer vs. Cavia	d13C enamel	2	0.0004825	Not Normal	N/A	N/A	N/A	3.357e-11	Yes	Results from Shapiro indicate that carbon values of Deer from Teuendama vs Aqazuque are not normally distributed (p < 0.05). From Mann-Whitney, with a p value < 0.05 we reject the null hypothesis that there is no signicant difference between Deer vs Cavia Carbon values from Teq.	Shapiro-Wilk normality test data: TeqAqzDeerStatsReview2$dC13 W = 0.91738, p-value = 0.0004825	Wilcoxon rank sum test with continuity correction data: dC13 by Taxa W = 925, p-value = 3.357e-11 alternative hypothesis: true location shift is not equal to 0
Tequendama	Deer vs. Cavia	d18O enamel	2	0.6541	Normal	N/A	N/A	0.02124	N/A	Yes	Results from Shapiro indicate that oxygen values of Deer vs Cavia from Teuendama are normally distributed (p > 0.05). From TTest, with a p value < 0.05 we reject the null hypothesis that there is no signicant difference between Deer and Cavia Oxygen values from Teq.	Shapiro-Wilk normality test data: TeqAqzDeerStatsReview2$dO18 W = 0.98509, p-value = 0.6541	Welch Two Sample t-test data: dO18 by Taxa t = -2.3794, df = 49.482, p-value = 0.02124 alternative hypothesis: true difference in means between group Cavia and group Deer is not equal to 0 95 percent confidence interval: -1.9890332 -0.1678317 sample estimates: mean in group Cavia mean in group Deer -6.202432 -5.124000
Tequendama with Aguazuque	Deer	d13C enamel	5	0.171	Normal	0.297	N/A	N/A	N/A	No	Results from Shapiro indicate that carbon values of deer from tequendama vs aquazuque zones of occupation are normally distributed (p > 0.05), but ANOVA (p > 0.05) indicates that there is not enough evidence to conclude that the group means are not equal. So TurkeyHSD test would not be appropriate to run. More specifically, this would indicate that there is no strong difference between deer carbo…	Shapiro-Wilk normality test data: TeqAqzDeerStats$dC13 W = 0.95143, p-value = 0.171	aov(formula = LM5) Terms: Zone Residuals Sum of Squares 3.679228 18.451391 Deg. of Freedom 4 26 Residual standard error: 0.8424185 Estimated effects may be unbalanced > summary(aov(LM5)) Df Sum Sq Mean Sq F value Pr(>F) Zone 4 3.679 0.9198 1.296 0.297 Residuals 26 18.451 0.7097
Tequendama vs. Aguazuque	Deer	d18O enamel	5	0.3384	Normal	0.122	N/A	N/A	N/A	No	Results from Shapiro indicate that oxygen values of deer from tequendama vs aquazuque zones of occupation are normally distributed (p > 0.05), but ANOVA (p > 0.05) indicates that there is not enough evidence to conclude that the group means are not equal. So TurkeyHSD test would not be appropriate to run. More specifically, this would indicate that there is no strong difference between oxygen val…	Shapiro-Wilk normality test data: TeqAqzDeerStats$dO18 W = 0.96246, p-value = 0.3384	aov(formula = LM6) Terms:Zone Residuals Sum of Squares 19.82902 64.05076 Deg. of Freedom 4 26 Residual standard error: 1.569551 Estimated effects may be unbalanced > summary(aov(LM6)) Df Sum Sq Mean Sq F value Pr(>F) Zone 4 19.83 4.957 2.012 0.122 Residuals 26 64.05 2.463
Tequendama vs. Aguazuque	Deer	d13C enamel	2	0.171	Normal	N/A	N/A	0.09451	N/A	No	Results from Shapiro indicate that carbon values of Deer from Teuendama vs Aqazuque are normally distributed (p > 0.05). From TTest, with a p value > 0.05 we fail reject the null hypothesis that there is no signicant difference between Deer Carbon values from Teq vs Aqz.	Shapiro-Wilk normality test data: TeqAqzDeerStatsReview1$dC13 W = 0.95143, p-value = 0.171	Welch Two Sample t-test data: dC13 by Site t = 1.8731, df = 8.8168, p-value = 0.09451 alternative hypothesis: true difference in means between group AQZ and group TEQ is not equal to 0 95 percent confidence interval: -0.1341851 1.4029851 sample estimates: mean in group AQZ mean in group TEQ -25.1000 -25.7344
Tequendama vs. Aguazuque	Deer	d18O enamel	2	0.3384	Normal	N/A	N/A	0.01488	N/A	Yes	Results from Shapiro indicate that oxygen values of Deer from Teuendama vs Aqazuque are normally distributed (p > 0.05). From TTest, with a p value < 0.05 we reject the null hypothesis that there is no signicant difference between Deer Oxygen values from Teq vs Aqz.	Shapiro-Wilk normality test data: TeqAqzDeerStatsReview1$dO18 W = 0.96246, p-value = 0.3384	Welch Two Sample t-test data: dO18 by Site t = -2.5948, df = 28.085, p-value = 0.01488 alternative hypothesis: true difference in means between group AQZ and group TEQ is not equal to 0 95 percent confidence interval: -1.9104066 -0.2249267 sample estimates: mean in group AQZ mean in group TEQ -6.191667 -5.124000
Tequendama vs. Aguazuque	Human	d13C enamel	2	0.00003955	Not Normal	N/A	N/A	N/A	0.02828	Yes	Results from Shapiro indicate that carbon values of Humans from Teuendama vs Aqazuque are not normally distributed (p < 0.05). From Mann-Whitney, with a p value < 0.05 we reject the null hypothesis that there is no signicant difference between Human Carbon values from Teq vs Aqz.	Shapiro-Wilk normality test data: TeqAqzHumanStats$dC13 W = 0.54637, p-value = 3.966e-05	Wilcoxon rank sum exact test data: dC13 by Zone W = 29, p-value = 0.02828 alternative hypothesis: true location shift is not equal to 0
Tequendama vs. Aguazuque	Human	d18O enamel	2	0.1016	Normal	N/A	N/A	0.6362	N/A	No	Results from Shapiro indicate that oxygen values of Humans from Teuendama vs Aqazuque are normally distributed (p > 0.05). From TTest, with a p value > 0.05 we fail reject the null hypothesis that there is no signicant difference between Human Oxygen values from Teq vs Aqz.	Shapiro-Wilk normality test data: TeqAqzHumanStats$dO18 W = 0.88502, p-value = 0.1016	For two groups with normal distribution: Welch Two Sample t-test data: dO18 by Zone t = -0.50276, df = 5.0766, p-value = 0.6362 alternative hypothesis: true difference in means between group AQZ and group TEQ3 is not equal to 0 95 percent confidence interval: -1.826938 1.226938 sample estimates: mean in group AQZ mean in group TEQ3 -5.85 -5.55
Tequendama vs. Aguazuque (A08-01 removed)	Human	d13C enamel	2	0.2596	Normal	N/A	N/A	0.2534	N/A	No	Results from Shapiro indicate that carbon values of Humans from Teuendama vs Aqazuque are normally distributed (p > 0.05). From TTest, with a p value > 0.05 we fail reject the null hypothesis that there is no signicant difference between Human Carbon values from Teq vs Aqz.	Shapiro-Wilk normality test data: TeqAqzHumanStats2$dC13 W = 0.9123, p-value = 0.2596	Welch Two Sample t-test data: dC13 by Zone t = 1.4024, df = 3.0693, p-value = 0.2534 alternative hypothesis: true difference in means between group AQZ and group TEQ3 is not equal to 0 95 percent confidence interval: -3.735903 9.758403 sample estimates: mean in group AQZ mean in group TEQ3 -9.30000 -12.31125
Tequendama vs. Aguazuque (A08-01 removed)	Human	d18O enamel	2	0.2289	Normal	N/A	N/A	0.6362	N/A	No	Results from Shapiro indicate that oxygen values of Humans from Teuendama vs Aqazuque are normally distributed (p > 0.05). From TTest, with a p value > 0.05 we fail reject the null hypothesis that there is no signicant difference between Human Oxygen values from Teq vs Aqz.	Shapiro-Wilk normality test data: TeqAqzHumanStats2$dO18 W = 0.90768, p-value = 0.2289	Welch Two Sample t-test data: dO18 by Zone t = -0.50276, df = 5.0766, p-value = 0.6362 alternative hypothesis: true difference in means between group AQZ and group TEQ3 is not equal to 0 95 percent confidence interval: -1.826938 1.226938 sample estimates: mean in group AQZ mean in group TEQ3 -5.85 -5.55
