# Supplementary material for: Human dietary diversity in the Colombian Andes at the terminal Pleistocene-late Holocene sites Tequendama and Aguazuque
Source: iScience. 2025 Jan 7;28(1):111624. doi: 10.1016/j.isci.2024.111624 (PMC11784782; doi:10.1016/j.isci.2024.111624)
Supplement: Table S3. Calibrated radiocarbon dates and Bayesian modelling of archaeological remains at Tequendama from this study and those from re-excavations of Tequendama and Aguazuque where direct stratigraphic comparison is cautioned, related to Table 2 [file mmc4.xlsx]

## Sheet: All Data (cal BP)
Supplemental Information (Table S3): Calibrated dates of Tequendama and Aguazuque. All radiocarbon dates were calibrated using the IntCal20 Curve (Reimer et al. 2020) on the Oxcal online platform. Samples with an (*) denote samples from re-excavations of the two sites where direct stratigraphic comparison is cautioned.
Site / Zone	Sample ID	Material	Zone	Strata	Uncal BP	±	cal BP (95.4%) Upper	cal BP (95.4%) Lower	Probability Distribution	Publication	δ13C	Notes
Tequenama Zone 1	Col 170 GrN-6539	Charcoal	T1	5a/5b	10920	260	13410	12428	90.8%	Correal van der Hammen 1977
Tequenama Zone 1	Col 166 GrN-6270	Charcoal	T1	5b	10730	105	12840	12479	95.4%	Correal van der Hammen 1977
Tequenama Zone 1	Col 167 GrN-6505	Charcoal	T1	5b	10590	90	12748	12438	87.8%	Correal van der Hammen 1977
Tequenama Zone 1	Col 169 GrN-6731	Charcoal	T1	5b	10460	130	12715	11935	95.4%	Correal van der Hammen 1977
Tequenama Zone 1	Col 175 GrN-7114	Charcoal	T1	5b/6	10150	150	12203	11266	85.7%	Correal van der Hammen 1977
Tequenama Zone 1	Col 168 GrN-7113	Charcoal	T1	5b/6	10140	100	12103	11276	93.8%	Correal van der Hammen 1977
Tequenama Zone 1	Col 176/177 GrN-6732	Charcoal	T1	5b/6	10130	150	12196	11252	88.1%	Correal van der Hammen 1977
Tequenama Zone 1	Col 165 GrN-6210	Charcoal	T1	5b/6	10025	95	11835	11244	94.9%	Correal van der Hammen 1977
Tequenama Zone 1	Col 174 GrN-6730	Charcoal	T1	5b/6	9900	110	11762	11156	94.2%	Correal van der Hammen 1977
Tequenama Zone 1	Col 171 GrN-7115	Charcoal	T1	6b	9740	135	11412	10691	90.2%	Correal van der Hammen 1977
Tequenama Zone 1	OxA-43251; TEQ-056-03	Bone (Deer)	T1	5b	9490	32	11070	10585	65.6%	This Publication	-19.4	Duplicate of OxA-43250
Tequenama Zone 1	OxA-43250; TEQ-056-03	Bone (Deer)	T1	5b	9487	31	11070	10585	65.6%	This Publication	-19.5	Duplicate of OxA-43251
Tequenama Zone 2	OxA-43307; TEQ-037-03	Bone (Deer)	T2	7a/7b	9287	29	10580	10305	93.1%	This Publication	-19.7
Tequenama Zone 2	OxA-43306; TEQ-042-02	Bone (Deer)	T2	7a/7b	9026	28	10240	10175	95.4%	This Publication	-21.1
Tequenama Zone 2	Col-AAA*	Bone (Human)	T2?	7a?	6080	40	7023	6795	86.8%	Vega and Pérez 2022; IntCal.20	-19.9	This date may be associated with stratum 7 in Correal Urrego and van der Hammen (1977). Outlier in Model #2
Tequenama Zone 3	Col 182 GrN 7477, TEQ-I-12C	Bone (Human)	T3	8	7235	35	8058	7969	54.7%	Correal van der Hammen 1977
Tequenama Zone 3	Col 164 GrN-6729	Charcoal	T3	8a	7090	75	8030	7730	95.4%	Correal van der Hammen 1977
Tequenama Zone 3	Col 163 GrN-6728	Charcoal	T3	8a	6990	110	8011	7656	93.4%	Correal van der Hammen 1977
Tequenama Zone 3	Col 161 GrN-6537	Charcoal	T3	8a	6395	70	7429	7235	83.3%	Correal van der Hammen 1977
Tequenama Zone 3	Col 181 GrN 7478, TEQ-I-13	Bone (Human)	T3	8	6020	45	6979	6744	95.4%	Correal van der Hammen 1977
Tequenama Zone 3	Col 180 GrN 7476, TEQI-7-S17	Bone (Human)	T3	8	5805	50	6737	6490	95.4%	Correal van der Hammen 1977
Tequenama Zone 3	OxA-43304; TEQ-018-02	Bone (Deer)	T3	8	5773	22	6650	6495	95.4%	This Publication	-20.1
Tequenama Zone 4	OxA-43305; TEQ-034-01	Bone (Deer)	T4	8/9	5081	20	5910	5745	64.7%	This Publication	-20.6
Tequenama Zone 4	Col 159 GrN-6536	Charcoal	T4	9	2225	35	2337	2146	95.4%	Correal van der Hammen 1977
Aguazuque Zone 1	Col 592; GrN-14477	Bone (Human)	A1	3	5025	40	5895	5660	95.4%	Correal Urrego 1990
Aguazuque Zone 2	Col 477; GrN-12930	Bone (Human)	A2	4.1	4030	80	4733	4292	84.6%	Correal Urrego 1990
Aguazuque Zone 2	Col 593; GrN-14478	Bone (Human)	A3	4.2	3850	35	4406	4217	72.6%	Correal Urrego 1990
Aguazuque Zone 3	Col 543; GrN-4478	Unspecified	A3	4.2	3860	35	4410	4223	79.1%	Correal Urrego 1990
Aguazuque Zone 4	Col 476; GrN-12929	Unspecified	A4	5.1	3410	35	3725	3564	87.5%	Correal Urrego 1990		This date is based on similarity with layer 2 of the MSQ site, Vistahermosa (Mosquera).
Aguazuque Zone 5	Col-AAA; Agz Rasgo 9*	Bone (Human)	A5?	5.2?	3600	40	3991	3826	87.8%	Vega et al., 2019, 2020; IntCal.20	-19.6	This date may be comparable with unit 5.2 (Col. 594) in Correal Urrego (1990)?
Aguazuque Zone 5	Col 594; GrN-14479	Bone (Human)	A5	5.2	2725	35	2880	2756	94.3%	Correal Urrego 1990
Dating Technique: Electron Spin Resonance (ESR)
Aguazuque	Aguazuque	Tooth (Human)	4/5		3256	190				Carvajal et al., 2011		This single date was part of a study investigating the use of ESR dating. From the conclusions section, the authors report that "a mean [ESR] age of 3,256 ± 190y BP...agreed with stratigraphic analysis at sites providing soil ages ranging from 2,800 to 3,500y BP for 50 and 80 cm depths (Correal, 1990)."

## Sheet: Bayesian Model #1
Name	Unmodelled (cal BP)				Modelled (cal BP)
	Mean (μ)	Median	Upper (95.4)	Lower (95.4)	Mean (μ)	Median	Upper (95.4)	Lower (95.4)	A	C
Boundary Start 1					12953	12896	13493	12536		98.8
Phase 1 (T1)
Col 170; GrN-6539	12849	12874	13410	12103	12643	12702	13110	12000	86	99.7
Col 167; GrN-6505	12564	12602	12748	12108	12557	12593	12747	12108	100	99.9
Col 166; GrN-6270	12697	12709	12898	12481	12670	12693	12885	12476	99.2	99.8
Col 169; GrN-6731	12324	12333	12720	11935	12320	12329	12719	11889	100.9	99.8
Col 175; GrN-7114	11810	11786	12465	11265	11818	11792	12465	11270	101.3	99.8
Col 168; GrN-7113	11738	11740	12428	11275	11744	11743	12430	11280	101.2	99.8
Col 176/177; GrN-6732	11772	11746	12459	11251	11782	11754	12461	11261	101.3	99.8
Col 165; GrN-6210	11548	11541	11871	11245	11559	11554	11876	11249	101.1	99.8
Col 174; GrN-6730	11413	11384	11814	11149	11448	11428	11811	11177	98.7	99.8
Col 171; GrN-7115	11099	11114	11612	10691	11291	11256	11744	10821	86	99.7
Span					1929	1855	1192	2855		99.6
Date 1					11989	11995	13085	10876		99.8
Boundary 1_2					11024	11083	11560	10379		99.7
Phase 2 (T2)
Span Phase 2 Difference					2523	2662	1195	3411		99.7
Date 2					9763	9792	11137	8297		99.7
Boundary 2_3					8501	8332	9650	7970		99.8
Phase 3 (T3)
Col 182; GrN 7477; Ind. 12	8059	8036	8170	7969	8049	8028	8168	7967	103.5	99.9
Col 164; GrN-6729	7904	7905	8030	7730	7902	7905	8031	7732	101.3	99.9
Col 163; GrN-6728	7819	7818	8012	7618	7818	7818	8012	7618	101	99.9
Col 161; GrN-6537	7316	7318	7429	7166	7316	7318	7429	7166	100.9	99.9
Col 181; GrN 7478; Ind. 13	6862	6861	6979	6744	6862	6861	6987	6741	100.7	99.8
Col 180; GrN 7476; Ind. 7	6603	6605	6737	6490	6618	6618	6746	6485	99.7	99.8
Span					2456	2147	1315	4657		99.7
Date 3					7273	7304	9019	5493		99.7
Boundary 3_4					6045	6303	6772	4353		99.4
Phase 4 (T4)
Col 159; GrN-6536	2231	2227	2337	2146	2235	2232	2338	2145	100.6	99.9
Span Phase 4 Difference					5011	4725	-2	9068		98.8
Span					5011	4725	0	9144		98.6
Date 4					3540	3592	6533	502		98.7
Boundary End 4					1034	1501	2329	-2001		98.5

## Sheet: Bayesian Model #2
Name	Unmodelled (cal BP)				Modelled (cal BP)
	Mean (μ)	Median	Upper (95.4)	Lower (95.4)	Mean (μ)	Median	Upper (95.4)	Lower (95.4)	A	C
Boundary Start 1					12971	12913	13525	12543		97
Phase 1 (T1)
Col 170; GrN-6539	12849	12874	13410	12103	12638	12708	13154	11970	88.9	99.1
Col 167; GrN-6505	12564	12602	12748	12108	12553	12593	12748	12106	102.4	99.7
Col 166; GrN-6270	12697	12709	12898	12481	12662	12694	12901	12470	101.8	99.6
Col 169; GrN-6731	12324	12333	12720	11935	12313	12327	12723	11883	102.9	99.7
Col 175; GrN-7114	11810	11786	12465	11265	11810	11786	12467	11264	102.8	99.7
Col 168; GrN-7113	11738	11740	12428	11275	11739	11740	12432	11273	102.7	99.7
Col 176/177; GrN-6732	11772	11746	12459	11251	11773	11747	12462	11249	102.9	99.7
Col 165; GrN-6210	11548	11541	11871	11245	11556	11544	11926	11243	102.6	99.7
Col 174; GrN-6730	11413	11384	11814	11149	11422	11387	11816	11114	103	99.7
Col 171; GrN-7115	11099	11114	11612	10691	11146	11147	11686	10714	104.6	99.5
OxA-43250 and OxA-43251; TEQ-056-03	10774	10733	11064	10598	10905	10825	11657	10587	82.3	99.4
Span					2248	2222	1624	2958		98.8
Date 1					11847	11841	12991	10641		99.6
Boundary 1_2					10722	10688	11051	10435		99.1
Phase 2 (T2)
OxA-43306; TEQ-042-02	10208	10211	10240	10179	10208	10211	10240	10179	104.1	99.9
OxA-43307; TEQ-037-03	10475	10482	10577	10306	10465	10465	10576	10303	102.1	99.8
Col-AAA	6947	6938	7155	6795	9400	9361	10646	8146	5.5	69.9
Span					2188	2357	601	3002		98.3
Date 2					9629	9697	10750	8256		98.7
Boundary 2_3					8535	8332	10207	7968		97.6
Phase 3 (T3)
Col 182; GrN 7477; Ind. 12	8059	8036	8170	7969	8020	8026	8174	7951	103.3	99.5
Col 164; GrN-6729	7904	7905	8030	7730	7902	7904	8031	7724	103.9	99.8
Col 163; GrN-6728	7819	7818	8012	7618	7798	7815	8022	7590	102.1	99.6
Col 161; GrN-6537	7316	7318	7429	7166	7317	7319	7429	7165	103.4	99.8
Col 181; GrN 7478; Ind. 13	6862	6861	6979	6744	6865	6861	6991	6739	103.1	99.8
Col 180; GrN 7476; Ind. 7	6603	6605	6737	6490	6609	6611	6739	6491	105.5	99.9
OxA-43304; TEQ-018-02	6574	6578	6647	6495	6578	6583	6650	6497	104.9	99.8
Span					2226	2057	1437	3701		97.9
Date 3					7421	7380	8830	6092		99.5
Boundary 3_4					6308	6353	6608	5894		99.8
Phase 4 (T4)
OxA-43305; TEQ-034-01	5819	5808	5906	5749	5818	5807	5907	5748	104.2	99.9
Col 159 GrN-6536	2231	2227	2337	2146	2228	2231	2339	2129	102.6	99.4
Span					5157	4784	3649	7836		83.9
Date 4					3731	3822	6484	816		97.6
Boundary End 4					1151	1546	2329	-1478		82
